# Supplementary material for: Combining SARS-CoV-2 Proofreading Exonuclease and RNA-Dependent RNA Polymerase Inhibitors as a Strategy to Combat COVID-19: A High-Throughput in silico Screening
Source: Front Microbiol. 2021 Jul 20;12:647693. doi: 10.3389/fmicb.2021.647693 (PMC8329495; doi:10.3389/fmicb.2021.647693)
Supplement: Supplementary file 1 [file Data_Sheet_1.CSV]

Supplementary Table S1
Drug Bank ID	3D/2D structure Source Database	Number of conformations
DB00006	DrugBank	5
DB00007	DrugBank	5
DB00014	DrugBank	5
DB00027	DrugBank	5
DB00035	DrugBank	5
DB00050	DrugBank	5
DB00080	DrugBank	5
DB00091	DrugBank	5
DB00104	DrugBank	5
DB00106	DrugBank	5
DB00114	DrugBank	5
DB00115	RCSB PDB Ligand	1
DB00118	DrugBank	5
DB00119	DrugBank	5
DB00120	DrugBank	5
DB00121	DrugBank	5
DB00122	DrugBank	5
DB00123	DrugBank	5
DB00126	DrugBank	5
DB00128	DrugBank	5
DB00129	DrugBank	5
DB00130	DrugBank	5
DB00131	DrugBank	5
DB00132	DrugBank	5
DB00134	DrugBank	5
DB00135	DrugBank	5
DB00136	DrugBank	5
DB00137	DrugBank	5
DB00138	DrugBank	5
DB00139	DrugBank	5
DB00140	DrugBank	5
DB00141	DrugBank	5
DB00142	DrugBank	5
DB00144	DrugBank	5
DB00145	DrugBank	5
DB00146	DrugBank	5
DB00148	DrugBank	5
DB00150	DrugBank	5
DB00151	DrugBank	5
DB00152	DrugBank	5
DB00153	DrugBank	5
DB00155	DrugBank	5
DB00156	DrugBank	5
DB00157	DrugBank	5
DB00158	DrugBank	5
DB00159	DrugBank	5
DB00161	DrugBank	5
DB00162	DrugBank	5
DB00163	DrugBank	5
DB00165	DrugBank	5
DB00166	DrugBank	5
DB00169	DrugBank	5
DB00170	DrugBank	1
DB00173	DrugBank	1
DB00174	DrugBank	5
DB00175	DrugBank	5
DB00176	DrugBank	5
DB00177	DrugBank	5
DB00178	DrugBank	5
DB00179	DrugBank	5
DB00180	DrugBank	5
DB00181	DrugBank	5
DB00182	DrugBank	5
DB00183	DrugBank	5
DB00184	DrugBank	5
DB00185	DrugBank	1
DB00186	DrugBank	5
DB00187	DrugBank	5
DB00188	DrugBank	1
DB00189	DrugBank	5
DB00190	DrugBank	5
DB00191	DrugBank	5
DB00192	DrugBank	5
DB00193	DrugBank	5
DB00194	DrugBank	5
DB00195	DrugBank	5
DB00196	DrugBank	5
DB00197	DrugBank	5
DB00198	DrugBank	5
DB00199	DrugBank	5
DB00201	DrugBank	1
DB00202	DrugBank	5
DB00203	DrugBank	5
DB00204	DrugBank	5
DB00205	DrugBank	5
DB00206	Zinc	5
DB00207	DrugBank	5
DB00208	DrugBank	5
DB00209	DrugBank	5
DB00210	DrugBank	5
DB00211	DrugBank	5
DB00213	DrugBank	5
DB00214	DrugBank	5
DB00215	DrugBank	5
DB00216	DrugBank	5
DB00217	DrugBank	5
DB00218	DrugBank	5
DB00219	DrugBank	5
DB00220	DrugBank	5
DB00221	DrugBank	5
DB00222	DrugBank	5
DB00223	DrugBank	5
DB00224	DrugBank	5
DB00225	DrugBank	1
DB00226	DrugBank	5
DB00227	DrugBank	5
DB00228	DrugBank	5
DB00229	DrugBank	5
DB00230	DrugBank	5
DB00231	DrugBank	5
DB00232	DrugBank	5
DB00233	DrugBank	5
DB00234	DrugBank	5
DB00235	DrugBank	5
DB00236	DrugBank	5
DB00237	DrugBank	5
DB00238	DrugBank	5
DB00239	DrugBank	5
DB00241	DrugBank	5
DB00242	DrugBank	5
DB00243	DrugBank	5
DB00244	DrugBank	5
DB00245	DrugBank	5
DB00246	DrugBank	5
DB00247	DrugBank	5
DB00248	DrugBank	5
DB00249	DrugBank	5
DB00250	DrugBank	5
DB00251	DrugBank	5
DB00252	DrugBank	5
DB00253	DrugBank	5
DB00254	DrugBank	5
DB00255	DrugBank	5
DB00256	DrugBank	5
DB00257	DrugBank	5
DB00259	DrugBank	5
DB00260	DrugBank	1
DB00261	DrugBank	1
DB00262	DrugBank	5
DB00263	DrugBank	5
DB00264	DrugBank	5
DB00265	DrugBank	5
DB00266	DrugBank	5
DB00267	DrugBank	5
DB00268	DrugBank	5
DB00270	DrugBank	5
DB00271	DrugBank	5
DB00272	DrugBank	5
DB00273	DrugBank	5
DB00274	DrugBank	5
DB00275	DrugBank	5
DB00276	DrugBank	5
DB00277	DrugBank	1
DB00278	DrugBank	5
DB00279	DrugBank	5
DB00280	DrugBank	5
DB00281	DrugBank	5
DB00282	DrugBank	5
DB00283	DrugBank	5
DB00284	DrugBank	5
DB00285	DrugBank	5
DB00287	DrugBank	5
DB00288	DrugBank	5
DB00289	DrugBank	5
DB00290	DrugBank	5
DB00291	DrugBank	5
DB00292	DrugBank	5
DB00294	DrugBank	5
DB00295	DrugBank	1
DB00296	DrugBank	5
DB00297	DrugBank	5
DB00298	DrugBank	5
DB00299	DrugBank	5
DB00300	DrugBank	5
DB00301	DrugBank	5
DB00302	DrugBank	5
DB00303	DrugBank	5
DB00304	DrugBank	5
DB00305	DrugBank	5
DB00306	DrugBank	5
DB00307	DrugBank	5
DB00308	DrugBank	5
DB00309	DrugBank	5
DB00310	DrugBank	5
DB00312	DrugBank	5
DB00313	DrugBank	5
DB00315	DrugBank	5
DB00316	DrugBank	5
DB00317	DrugBank	5
DB00318	DrugBank	5
DB00319	DrugBank	5
DB00320	DrugBank	5
DB00321	DrugBank	5
DB00322	DrugBank	5
DB00323	DrugBank	5
DB00324	DrugBank	5
DB00326	PubChem	5
DB00327	DrugBank	1
DB00328	DrugBank	5
DB00330	DrugBank	5
DB00331	DrugBank	5
DB00332	DrugBank	5
DB00333	DrugBank	5
DB00334	DrugBank	5
DB00335	DrugBank	5
DB00336	DrugBank	5
DB00337	DrugBank	5
DB00338	DrugBank	5
DB00339	DrugBank	5
DB00340	DrugBank	5
DB00341	DrugBank	5
DB00342	DrugBank	5
DB00343	DrugBank	5
DB00344	DrugBank	5
DB00345	DrugBank	5
DB00346	DrugBank	5
DB00347	DrugBank	1
DB00348	DrugBank	5
DB00349	DrugBank	5
DB00350	DrugBank	5
DB00351	DrugBank	5
DB00352	DrugBank	1
DB00353	DrugBank	5
DB00354	DrugBank	5
DB00355	DrugBank	5
DB00356	DrugBank	1
DB00357	DrugBank	5
DB00358	DrugBank	5
DB00359	DrugBank	5
DB00360	DrugBank	5
DB00361	Zinc	5
DB00362	DrugBank	5
DB00363	DrugBank	5
DB00365	DrugBank	5
DB00366	DrugBank	5
DB00367	DrugBank	5
DB00368	DrugBank	5
DB00369	DrugBank	5
DB00370	DrugBank	1
DB00371	DrugBank	5
DB00372	DrugBank	5
DB00373	DrugBank	5
DB00374	DrugBank	5
DB00376	DrugBank	5
DB00377	DrugBank	5
DB00378	DrugBank	5
DB00379	DrugBank	5
DB00380	DrugBank	5
DB00381	DrugBank	5
DB00382	DrugBank	1
DB00383	DrugBank	5
DB00384	DrugBank	5
DB00385	DrugBank	5
DB00387	DrugBank	5
DB00388	DrugBank	5
DB00389	DrugBank	5
DB00390	RCSB PDB Ligand	5
DB00391	DrugBank	5
DB00392	DrugBank	5
DB00393	DrugBank	5
DB00394	DrugBank	5
DB00395	DrugBank	5
DB00396	DrugBank	5
DB00397	DrugBank	5
DB00398	DrugBank	5
DB00399	DrugBank	5
DB00400	DrugBank	5
DB00401	DrugBank	5
DB00402	DrugBank	5
DB00403	DrugBank	5
DB00404	DrugBank	5
DB00405	DrugBank	5
DB00406	DrugBank	5
DB00408	DrugBank	5
DB00409	DrugBank	5
DB00410	DrugBank	5
DB00411	DrugBank	5
DB00412	DrugBank	5
DB00413	DrugBank	5
DB00414	DrugBank	5
DB00415	DrugBank	5
DB00417	DrugBank	5
DB00418	DrugBank	5
DB00419	DrugBank	5
DB00420	DrugBank	5
DB00421	DrugBank	5
DB00422	DrugBank	5
DB00423	DrugBank	5
DB00424	DrugBank	5
DB00425	DrugBank	5
DB00426	DrugBank	5
DB00427	DrugBank	5
DB00428	DrugBank	5
DB00429	PubChem	5
DB00430	DrugBank	5
DB00431	DrugBank	1
DB00432	DrugBank	5
DB00433	DrugBank	5
DB00434	DrugBank	1
DB00435	DrugBank	1
DB00436	DrugBank	5
DB00437	DrugBank	1
DB00438	DrugBank	5
DB00439	DrugBank	5
DB00440	DrugBank	5
DB00441	DrugBank	5
DB00442	DrugBank	5
DB00443	DrugBank	5
DB00444	DrugBank	5
DB00445	DrugBank	5
DB00446	DrugBank	5
DB00447	DrugBank	5
DB00448	DrugBank	5
DB00449	DrugBank	5
DB00450	DrugBank	5
DB00451	DrugBank	5
DB00452	DrugBank	5
DB00454	DrugBank	5
DB00455	DrugBank	5
DB00456	DrugBank	5
DB00457	DrugBank	5
DB00458	DrugBank	5
DB00459	DrugBank	5
DB00460	DrugBank	5
DB00461	DrugBank	5
DB00462	PubChem	5
DB00465	DrugBank	5
DB00467	DrugBank	5
DB00468	DrugBank	5
DB00469	DrugBank	5
DB00470	DrugBank	5
DB00471	DrugBank	5
DB00472	DrugBank	5
DB00473	DrugBank	5
DB00474	DrugBank	5
DB00475	DrugBank	5
DB00476	DrugBank	5
DB00477	DrugBank	5
DB00478	DrugBank	5
DB00479	DrugBank	5
DB00480	DrugBank	5
DB00481	DrugBank	5
DB00482	DrugBank	5
DB00484	DrugBank	5
DB00485	DrugBank	5
DB00486	DrugBank	5
DB00487	DrugBank	5
DB00488	DrugBank	5
DB00489	DrugBank	5
DB00490	DrugBank	5
DB00491	DrugBank	5
DB00492	DrugBank	5
DB00493	DrugBank	5
DB00494	DrugBank	5
DB00495	DrugBank	5
DB00496	DrugBank	5
DB00497	DrugBank	5
DB00498	DrugBank	5
DB00499	DrugBank	5
DB00500	DrugBank	5
DB00501	DrugBank	5
DB00502	DrugBank	5
DB00503	DrugBank	5
DB00504	DrugBank	5
DB00507	DrugBank	5
DB00508	DrugBank	5
DB00509	DrugBank	5
DB00511	DrugBank	5
DB00512	DrugBank	5
DB00513	DrugBank	5
DB00514	DrugBank	5
DB00517	PubChem	5
DB00518	DrugBank	5
DB00519	DrugBank	5
DB00520	DrugBank	5
DB00521	DrugBank	5
DB00523	DrugBank	5
DB00524	DrugBank	5
DB00525	DrugBank	5
DB00526	DrugBank	1
DB00527	DrugBank	5
DB00528	DrugBank	5
DB00529	DrugBank	5
DB00530	DrugBank	5
DB00531	DrugBank	5
DB00532	DrugBank	5
DB00533	DrugBank	5
DB00534	DrugBank	1
DB00535	DrugBank	5
DB00536	DrugBank	1
DB00537	DrugBank	5
DB00538	DrugBank	1
DB00539	DrugBank	5
DB00540	DrugBank	5
DB00542	DrugBank	5
DB00543	DrugBank	5
DB00544	DrugBank	1
DB00545	DrugBank	5
DB00547	DrugBank	5
DB00548	DrugBank	5
DB00549	DrugBank	5
DB00550	DrugBank	5
DB00551	DrugBank	5
DB00552	DrugBank	5
DB00553	DrugBank	5
DB00554	DrugBank	5
DB00555	DrugBank	5
DB00556	DrugBank	5
DB00557	DrugBank	5
DB00558	DrugBank	5
DB00559	DrugBank	5
DB00560	DrugBank	5
DB00561	DrugBank	5
DB00562	DrugBank	5
DB00564	DrugBank	5
DB00565	DrugBank	5
DB00566	DrugBank	5
DB00567	DrugBank	5
DB00568	DrugBank	5
DB00569	DrugBank	5
DB00570	RCSB PDB Ligand	5
DB00571	DrugBank	5
DB00572	DrugBank	5
DB00573	DrugBank	5
DB00574	DrugBank	5
DB00575	DrugBank	5
DB00576	DrugBank	5
DB00577	DrugBank	5
DB00578	DrugBank	5
DB00579	DrugBank	5
DB00580	DrugBank	5
DB00581	DrugBank	5
DB00582	DrugBank	5
DB00583	DrugBank	5
DB00584	DrugBank	5
DB00585	DrugBank	5
DB00586	DrugBank	5
DB00588	DrugBank	5
DB00589	DrugBank	5
DB00590	DrugBank	5
DB00591	DrugBank	5
DB00592	DrugBank	1
DB00593	DrugBank	5
DB00594	DrugBank	5
DB00595	DrugBank	5
DB00596	DrugBank	5
DB00597	PubChem	5
DB00598	DrugBank	5
DB00599	DrugBank	5
DB00600	DrugBank	5
DB00601	DrugBank	5
DB00602	PDB ID: 5VDH	5
DB00603	DrugBank	5
DB00604	DrugBank	5
DB00605	DrugBank	5
DB00606	DrugBank	5
DB00607	DrugBank	5
DB00608	DrugBank	5
DB00609	DrugBank	5
DB00610	DrugBank	5
DB00611	DrugBank	5
DB00612	DrugBank	5
DB00613	DrugBank	5
DB00615	DrugBank	5
DB00617	DrugBank	5
DB00618	PubChem	5
DB00619	DrugBank	5
DB00620	DrugBank	5
DB00621	DrugBank	1
DB00622	DrugBank	5
DB00623	DrugBank	5
DB00624	DrugBank	1
DB00625	DrugBank	5
DB00626	DrugBank	5
DB00627	DrugBank	5
DB00628	DrugBank	5
DB00629	DrugBank	5
DB00630	DrugBank	5
DB00631	DrugBank	5
DB00632	DrugBank	5
DB00633	DrugBank	5
DB00634	DrugBank	5
DB00635	DrugBank	5
DB00636	DrugBank	5
DB00637	DrugBank	5
DB00638	DrugBank	5
DB00639	DrugBank	5
DB00640	DrugBank	5
DB00641	DrugBank	5
DB00642	DrugBank	5
DB00643	DrugBank	5
DB00644	DrugBank	5
DB00645	DrugBank	5
DB00646	DrugBank	5
DB00647	DrugBank	5
DB00648	DrugBank	5
DB00649	DrugBank	5
DB00650	DrugBank	5
DB00651	DrugBank	5
DB00652	DrugBank	5
DB00653	DrugBank	1
DB00654	DrugBank	5
DB00655	DrugBank	1
DB00656	DrugBank	5
DB00657	DrugBank	5
DB00659	DrugBank	5
DB00660	DrugBank	5
DB00661	DrugBank	5
DB00662	DrugBank	5
DB00663	DrugBank	5
DB00664	DrugBank	5
DB00665	DrugBank	5
DB00666	DrugBank	5
DB00668	DrugBank	5
DB00669	DrugBank	5
DB00670	DrugBank	5
DB00671	DrugBank	5
DB00672	DrugBank	5
DB00673	DrugBank	5
DB00674	DrugBank	5
DB00675	DrugBank	5
DB00676	DrugBank	5
DB00677	DrugBank	5
DB00678	DrugBank	5
DB00679	DrugBank	5
DB00680	DrugBank	5
DB00681	DrugBank	5
DB00682	DrugBank	5
DB00683	DrugBank	5
DB00684	DrugBank	5
DB00685	DrugBank	5
DB00686	DrugBank	5
DB00687	DrugBank	5
DB00688	DrugBank	5
DB00689	DrugBank	5
DB00690	DrugBank	5
DB00691	DrugBank	5
DB00692	DrugBank	5
DB00693	DrugBank	1
DB00694	DrugBank	5
DB00695	DrugBank	5
DB00696	DrugBank	5
DB00697	DrugBank	5
DB00698	DrugBank	5
DB00699	DrugBank	5
DB00700	DrugBank	5
DB00701	DrugBank	5
DB00703	DrugBank	5
DB00704	DrugBank	5
DB00705	DrugBank	5
DB00706	DrugBank	5
DB00708	DrugBank	5
DB00709	DrugBank	5
DB00710	DrugBank	5
DB00711	DrugBank	5
DB00712	DrugBank	5
DB00713	DrugBank	5
DB00714	DrugBank	1
DB00715	DrugBank	5
DB00716	DrugBank	5
DB00717	DrugBank	1
DB00718	DrugBank	5
DB00719	DrugBank	1
DB00720	DrugBank	5
DB00721	DrugBank	5
DB00722	DrugBank	5
DB00723	DrugBank	5
DB00724	DrugBank	5
DB00725	PubChem	5
DB00726	DrugBank	5
DB00727	DrugBank	5
DB00728	DrugBank	5
DB00730	DrugBank	5
DB00731	DrugBank	5
DB00733	DrugBank	5
DB00734	DrugBank	5
DB00735	DrugBank	5
DB00736	DrugBank	5
DB00737	DrugBank	5
DB00738	DrugBank	5
DB00739	DrugBank	5
DB00740	DrugBank	5
DB00741	DrugBank	5
DB00742	DrugBank	5
DB00744	DrugBank	5
DB00745	DrugBank	5
DB00746	DrugBank	5
DB00747	PubChem	5
DB00748	DrugBank	5
DB00749	DrugBank	5
DB00750	DrugBank	5
DB00751	DrugBank	1
DB00752	DrugBank	5
DB00753	DrugBank	5
DB00754	DrugBank	5
DB00755	DrugBank	5
DB00756	DrugBank	5
DB00757	PubChem	5
DB00758	DrugBank	5
DB00759	DrugBank	5
DB00760	DrugBank	5
DB00761	DrugBank	1
DB00762	DrugBank	5
DB00763	DrugBank	1
DB00764	DrugBank	5
DB00765	DrugBank	5
DB00766	DrugBank	5
DB00768	DrugBank	5
DB00769	DrugBank	5
DB00770	DrugBank	5
DB00771	DrugBank	5
DB00772	DrugBank	5
DB00773	DrugBank	5
DB00774	DrugBank	5
DB00775	DrugBank	5
DB00776	DrugBank	5
DB00777	DrugBank	5
DB00778	DrugBank	5
DB00779	DrugBank	5
DB00780	DrugBank	5
DB00781	DrugBank	5
DB00782	DrugBank	5
DB00783	DrugBank	1
DB00784	DrugBank	5
DB00787	DrugBank	5
DB00788	DrugBank	5
DB00790	DrugBank	5
DB00791	DrugBank	5
DB00792	DrugBank	5
DB00793	DrugBank	5
DB00794	DrugBank	5
DB00795	DrugBank	5
DB00796	DrugBank	5
DB00797	DrugBank	5
DB00798	DrugBank	5
DB00799	DrugBank	5
DB00800	DrugBank	5
DB00801	DrugBank	5
DB00802	DrugBank	5
DB00803	DrugBank	5
DB00804	DrugBank	5
DB00805	DrugBank	5
DB00806	DrugBank	5
DB00807	DrugBank	5
DB00808	DrugBank	5
DB00809	DrugBank	5
DB00810	DrugBank	5
DB00811	DrugBank	5
DB00812	DrugBank	5
DB00813	DrugBank	5
DB00814	DrugBank	5
DB00815	PubChem	5
DB00816	DrugBank	5
DB00817	DrugBank	5
DB00818	DrugBank	5
DB00819	DrugBank	5
DB00820	DrugBank	5
DB00821	DrugBank	5
DB00822	DrugBank	5
DB00823	DrugBank	5
DB00824	DrugBank	5
DB00825	DrugBank	5
DB00826	DrugBank	5
DB00827	DrugBank	5
DB00828	DrugBank	5
DB00829	DrugBank	5
DB00830	DrugBank	5
DB00831	DrugBank	5
DB00832	DrugBank	5
DB00833	DrugBank	5
DB00834	DrugBank	5
DB00835	DrugBank	5
DB00836	DrugBank	5
DB00838	DrugBank	5
DB00839	DrugBank	5
DB00841	DrugBank	5
DB00842	DrugBank	5
DB00843	DrugBank	5
DB00844	DrugBank	5
DB00845	DrugBank	5
DB00846	DrugBank	5
DB00847	DrugBank	5
DB00848	DrugBank	5
DB00849	DrugBank	5
DB00850	DrugBank	5
DB00851	DrugBank	5
DB00852	DrugBank	5
DB00853	DrugBank	5
DB00854	DrugBank	1
DB00855	DrugBank	5
DB00856	DrugBank	5
DB00857	DrugBank	5
DB00859	DrugBank	5
DB00860	DrugBank	5
DB00861	DrugBank	5
DB00862	DrugBank	5
DB00863	DrugBank	5
DB00864	DrugBank	5
DB00865	DrugBank	5
DB00867	DrugBank	5
DB00868	DrugBank	5
DB00869	DrugBank	5
DB00870	DrugBank	5
DB00871	DrugBank	5
DB00872	DrugBank	5
DB00873	DrugBank	5
DB00874	DrugBank	5
DB00875	DrugBank	5
DB00876	DrugBank	5
DB00877	DrugBank	5
DB00878	DrugBank	5
DB00879	DrugBank	5
DB00880	DrugBank	5
DB00881	DrugBank	5
DB00882	DrugBank	5
DB00883	DrugBank	5
DB00884	DrugBank	5
DB00885	DrugBank	5
DB00887	DrugBank	5
DB00888	DrugBank	5
DB00889	DrugBank	5
DB00890	DrugBank	5
DB00891	DrugBank	5
DB00892	DrugBank	5
DB00894	DrugBank	1
DB00896	DrugBank	5
DB00897	DrugBank	5
DB00898	DrugBank	1
DB00899	DrugBank	5
DB00900	DrugBank	5
DB00902	DrugBank	5
DB00903	DrugBank	5
DB00904	DrugBank	5
DB00905	DrugBank	5
DB00906	DrugBank	5
DB00907	DrugBank	5
DB00908	DrugBank	5
DB00909	DrugBank	5
DB00910	DrugBank	5
DB00911	DrugBank	5
DB00912	DrugBank	5
DB00913	DrugBank	5
DB00914	DrugBank	5
DB00915	DrugBank	1
DB00916	DrugBank	5
DB00917	DrugBank	5
DB00918	DrugBank	5
DB00919	DrugBank	5
DB00920	DrugBank	1
DB00921	DrugBank	5
DB00922	DrugBank	5
DB00923	DrugBank	5
DB00924	DrugBank	5
DB00925	DrugBank	5
DB00927	DrugBank	5
DB00928	DrugBank	5
DB00929	DrugBank	5
DB00931	DrugBank	5
DB00932	DrugBank	5
DB00933	DrugBank	5
DB00934	DrugBank	5
DB00935	DrugBank	5
DB00936	DrugBank	5
DB00937	DrugBank	5
DB00938	DrugBank	5
DB00939	DrugBank	5
DB00940	DrugBank	5
DB00941	DrugBank	5
DB00942	DrugBank	5
DB00943	DrugBank	5
DB00944	DrugBank	5
DB00945	DrugBank	5
DB00946	DrugBank	5
DB00947	DrugBank	5
DB00948	DrugBank	5
DB00949	DrugBank	5
DB00950	DrugBank	5
DB00951	DrugBank	5
DB00952	DrugBank	5
DB00953	DrugBank	5
DB00955	DrugBank	5
DB00956	DrugBank	5
DB00957	DrugBank	5
DB00958	DrugBank	1
DB00959	DrugBank	5
DB00960	DrugBank	5
DB00961	DrugBank	5
DB00962	DrugBank	5
DB00963	DrugBank	5
DB00964	DrugBank	5
DB00966	DrugBank	5
DB00967	DrugBank	1
DB00968	DrugBank	5
DB00969	DrugBank	5
DB00970	DrugBank	5
DB00972	DrugBank	5
DB00973	DrugBank	5
DB00974	DrugBank	5
DB00975	DrugBank	5
DB00976	RCSB PDB Ligand	5
DB00977	DrugBank	1
DB00978	DrugBank	5
DB00979	DrugBank	5
DB00980	DrugBank	5
DB00981	DrugBank	5
DB00982	DrugBank	5
DB00983	DrugBank	5
DB00984	DrugBank	5
DB00985	A_PubChem	1
DB00986	DrugBank	5
DB00987	DrugBank	5
DB00988	DrugBank	5
DB00989	DrugBank	5
DB00990	DrugBank	1
DB00991	DrugBank	5
DB00992	DrugBank	5
DB00993	DrugBank	5
DB00995	DrugBank	1
DB00996	DrugBank	5
DB00997	DrugBank	5
DB00998	DrugBank	5
DB00999	DrugBank	5
DB01000	DrugBank	5
DB01001	DrugBank	5
DB01002	DrugBank	5
DB01003	DrugBank	5
DB01004	DrugBank	5
DB01005	DrugBank	5
DB01006	DrugBank	5
DB01007	DrugBank	5
DB01008	DrugBank	5
DB01009	DrugBank	5
DB01010	DrugBank	5
DB01011	DrugBank	5
DB01012	DrugBank	5
DB01013	DrugBank	5
DB01014	DrugBank	5
DB01015	DrugBank	5
DB01016	DrugBank	5
DB01017	DrugBank	5
DB01018	DrugBank	5
DB01019	DrugBank	5
DB01020	DrugBank	5
DB01021	DrugBank	5
DB01022	DrugBank	5
DB01023	DrugBank	5
DB01024	DrugBank	5
DB01025	DrugBank	5
DB01026	DrugBank	5
DB01028	DrugBank	5
DB01029	DrugBank	5
DB01030	DrugBank	5
DB01031	DrugBank	5
DB01032	DrugBank	5
DB01033	DrugBank	1
DB01035	DrugBank	5
DB01036	DrugBank	5
DB01037	DrugBank	5
DB01039	DrugBank	5
DB01041	DrugBank	5
DB01042	DrugBank	5
DB01043	DrugBank	1
DB01044	DrugBank	5
DB01045	DrugBank	5
DB01046	DrugBank	5
DB01047	DrugBank	5
DB01048	DrugBank	5
DB01050	DrugBank	5
DB01051	DrugBank	5
DB01053	DrugBank	5
DB01054	DrugBank	5
DB01056	DrugBank	5
DB01057	DrugBank	5
DB01058	DrugBank	5
DB01059	DrugBank	5
DB01060	DrugBank	5
DB01061	DrugBank	5
DB01062	DrugBank	5
DB01063	DrugBank	5
DB01064	DrugBank	5
DB01065	DrugBank	5
DB01066	DrugBank	5
DB01067	DrugBank	5
DB01068	DrugBank	5
DB01069	DrugBank	5
DB01070	DrugBank	5
DB01072	DrugBank	5
DB01073	DrugBank	5
DB01074	DrugBank	5
DB01075	DrugBank	5
DB01076	DrugBank	5
DB01077	DrugBank	5
DB01078	Zinc	5
DB01079	DrugBank	5
DB01080	DrugBank	5
DB01081	DrugBank	5
DB01082	DrugBank	5
DB01083	DrugBank	5
DB01084	DrugBank	5
DB01085	DrugBank	5
DB01086	DrugBank	5
DB01087	DrugBank	5
DB01088	DrugBank	5
DB01090	DrugBank	5
DB01091	DrugBank	5
DB01092	DrugBank	5
DB01093	DrugBank	1
DB01095	DrugBank	5
DB01096	DrugBank	5
DB01097	DrugBank	5
DB01098	DrugBank	5
DB01099	DrugBank	1
DB01100	DrugBank	5
DB01101	DrugBank	5
DB01102	DrugBank	5
DB01104	DrugBank	5
DB01105	DrugBank	5
DB01106	DrugBank	5
DB01107	DrugBank	5
DB01108	DrugBank	1
DB01110	DrugBank	5
DB01111	DrugBank	5
DB01112	DrugBank	5
DB01113	DrugBank	5
DB01114	DrugBank	5
DB01115	DrugBank	5
DB01116	DrugBank	5
DB01117	DrugBank	5
DB01118	DrugBank	5
DB01119	DrugBank	1
DB01120	DrugBank	5
DB01121	DrugBank	5
DB01122	DrugBank	5
DB01123	DrugBank	1
DB01124	DrugBank	5
DB01125	DrugBank	5
DB01126	DrugBank	5
DB01127	DrugBank	5
DB01128	DrugBank	5
DB01129	DrugBank	5
DB01131	DrugBank	5
DB01132	DrugBank	5
DB01133	DrugBank	5
DB01135	DrugBank	5
DB01136	DrugBank	5
DB01137	DrugBank	5
DB01138	DrugBank	5
DB01139	DrugBank	5
DB01140	DrugBank	5
DB01142	DrugBank	5
DB01143	DrugBank	5
DB01144	DrugBank	5
DB01145	DrugBank	5
DB01146	DrugBank	5
DB01147	DrugBank	5
DB01148	DrugBank	5
DB01149	DrugBank	5
DB01150	DrugBank	5
DB01151	DrugBank	5
DB01152	DrugBank	5
DB01153	DrugBank	5
DB01154	DrugBank	5
DB01155	DrugBank	5
DB01156	DrugBank	5
DB01157	DrugBank	5
DB01158	DrugBank	5
DB01159	DrugBank	5
DB01160	PubChem	5
DB01161	DrugBank	5
DB01162	DrugBank	5
DB01165	DrugBank	5
DB01166	DrugBank	5
DB01167	DrugBank	5
DB01168	DrugBank	5
DB01170	DrugBank	5
DB01171	DrugBank	5
DB01172	DrugBank	5
DB01173	DrugBank	5
DB01174	DrugBank	5
DB01175	DrugBank	5
DB01176	DrugBank	5
DB01177	DrugBank	5
DB01178	DrugBank	5
DB01179	DrugBank	5
DB01180	DrugBank	5
DB01181	DrugBank	5
DB01182	DrugBank	5
DB01183	DrugBank	5
DB01184	DrugBank	5
DB01185	DrugBank	1
DB01186	DrugBank	5
DB01187	DrugBank	5
DB01188	DrugBank	5
DB01189	DrugBank	5
DB01190	DrugBank	5
DB01191	DrugBank	5
DB01192	DrugBank	1
DB01193	DrugBank	5
DB01194	DrugBank	5
DB01195	DrugBank	5
DB01196	DrugBank	5
DB01197	DrugBank	5
DB01198	DrugBank	5
DB01199	DrugBank	5
DB01200	DrugBank	5
DB01201	DrugBank	5
DB01202	DrugBank	5
DB01203	DrugBank	5
DB01204	DrugBank	5
DB01205	DrugBank	5
DB01206	DrugBank	5
DB01208	DrugBank	5
DB01209	DrugBank	1
DB01210	DrugBank	5
DB01211	DrugBank	5
DB01212	DrugBank	5
DB01213	DrugBank	1
DB01214	DrugBank	5
DB01215	DrugBank	5
DB01216	DrugBank	5
DB01217	DrugBank	5
DB01218	DrugBank	5
DB01219	DrugBank	5
DB01220	DrugBank	5
DB01221	DrugBank	5
DB01222	DrugBank	5
DB01224	DrugBank	5
DB01226	DrugBank	5
DB01227	DrugBank	5
DB01228	DrugBank	5
DB01229	DrugBank	5
DB01230	DrugBank	5
DB01231	DrugBank	5
DB01232	DrugBank	5
DB01233	DrugBank	5
DB01234	DrugBank	5
DB01235	DrugBank	5
DB01236	DrugBank	5
DB01237	DrugBank	5
DB01238	DrugBank	5
DB01239	DrugBank	5
DB01240	DrugBank	5
DB01241	DrugBank	5
DB01242	DrugBank	5
DB01243	DrugBank	1
DB01244	DrugBank	5
DB01245	DrugBank	5
DB01246	DrugBank	5
DB01247	DrugBank	5
DB01248	RCSB PDB Ligand	5
DB01249	DrugBank	5
DB01250	DrugBank	5
DB01251	DrugBank	5
DB01254	DrugBank	5
DB01255	DrugBank	5
DB01256	DrugBank	5
DB01259	DrugBank	5
DB01260	DrugBank	5
DB01261	DrugBank	5
DB01262	DrugBank	5
DB01263	DrugBank	5
DB01264	DrugBank	5
DB01265	DrugBank	5
DB01267	DrugBank	5
DB01268	DrugBank	5
DB01273	DrugBank	1
DB01274	DrugBank	5
DB01275	DrugBank	5
DB01278	DrugBank	5
DB01280	DrugBank	5
DB01282	DrugBank	5
DB01283	DrugBank	5
DB01284	DrugBank	5
DB01288	DrugBank	5
DB01291	DrugBank	5
DB01294	DrugBank	1
DB01296	DrugBank	5
DB01297	DrugBank	5
DB01298	DrugBank	5
DB01299	DrugBank	5
DB01301	DrugBank	5
DB01319	DrugBank	5
DB01320	DrugBank	5
DB01322	DrugBank	5
DB01324	DrugBank	5
DB01325	DrugBank	5
DB01326	DrugBank	5
DB01327	DrugBank	5
DB01328	DrugBank	5
DB01329	DrugBank	5
DB01330	DrugBank	5
DB01331	DrugBank	5
DB01332	DrugBank	5
DB01333	DrugBank	5
DB01336	DrugBank	5
DB01337	DrugBank	5
DB01338	DrugBank	5
DB01339	DrugBank	5
DB01340	DrugBank	5
DB01348	DrugBank	5
DB01351	DrugBank	5
DB01353	DrugBank	5
DB01357	DrugBank	5
DB01359	DrugBank	5
DB01362	DrugBank	5
DB01364	DrugBank	5
DB01365	DrugBank	5
DB01366	DrugBank	5
DB01367	DrugBank	5
DB01369	DrugBank	5
DB01380	DrugBank	5
DB01382	DrugBank	5
DB01390	DrugBank	1
DB01392	DrugBank	5
DB01393	DrugBank	5
DB01394	DrugBank	5
DB01395	DrugBank	5
DB01396	DrugBank	5
DB01399	DrugBank	5
DB01400	DrugBank	5
DB01403	DrugBank	5
DB01406	DrugBank	1
DB01407	DrugBank	5
DB01410	DrugBank	5
DB01413	DrugBank	5
DB01415	DrugBank	5
DB01416	DrugBank	5
DB01418	DrugBank	5
DB01419	DrugBank	5
DB01420	DrugBank	5
DB01421	DrugBank	5
DB01424	DrugBank	5
DB01426	DrugBank	5
DB01427	DrugBank	5
DB01428	DrugBank	5
DB01430	DrugBank	5
DB01435	DrugBank	5
DB01436	DrugBank	5
DB01437	DrugBank	5
DB01438	DrugBank	5
DB01440	DrugBank	5
DB01452	DrugBank	5
DB01501	DrugBank	5
DB01544	DrugBank	5
DB01551	DrugBank	5
DB01558	DrugBank	5
DB01559	DrugBank	5
DB01563	DrugBank	5
DB01576	DrugBank	5
DB01577	DrugBank	5
DB01579	DrugBank	5
DB01580	DrugBank	5
DB01581	DrugBank	5
DB01582	DrugBank	5
DB01586	DrugBank	5
DB01587	DrugBank	5
DB01588	DrugBank	5
DB01589	DrugBank	5
DB01590	DrugBank	5
DB01591	DrugBank	5
DB01595	DrugBank	5
DB01597	DrugBank	5
DB01598	DrugBank	5
DB01599	DrugBank	5
DB01600	DrugBank	5
DB01601	DrugBank	5
DB01602	DrugBank	5
DB01603	DrugBank	5
DB01604	DrugBank	5
DB01605	DrugBank	5
DB01606	DrugBank	5
DB01607	DrugBank	5
DB01608	DrugBank	5
DB01609	DrugBank	5
DB01610	DrugBank	5
DB01611	DrugBank	5
DB01612	DrugBank	5
DB01613	DrugBank	5
DB01616	DrugBank	5
DB01618	DrugBank	5
DB01619	DrugBank	5
DB01620	DrugBank	5
DB01621	DrugBank	5
DB01623	DrugBank	5
DB01624	DrugBank	5
DB01625	DrugBank	5
DB01626	DrugBank	5
DB01627	DrugBank	5
DB01628	DrugBank	5
DB01632	DrugBank	5
DB01638	DrugBank	5
DB01656	DrugBank	5
DB01698	DrugBank	5
DB01708	DrugBank	1
DB01718	DrugBank	5
DB01744	DrugBank	1
DB01764	DrugBank	5
DB01783	DrugBank	5
DB01839	DrugBank	5
DB01914	DrugBank	5
DB01956	DrugBank	5
DB01987	DrugBank	5
DB02266	DrugBank	5
DB02300	DrugBank	5
DB02325	DrugBank	1
DB02362	DrugBank	5
DB02513	DrugBank	5
DB02530	DrugBank	5
DB02546	DrugBank	5
DB02638	DrugBank	5
DB02659	DrugBank	5
DB02701	DrugBank	5
DB02703	DrugBank	5
DB02709	DrugBank	5
DB02772	DrugBank	5
DB02789	DrugBank	5
DB02893	DrugBank	5
DB02925	DrugBank	5
DB02959	DrugBank	5
DB03017	DrugBank	5
DB03085	DrugBank	5
DB03088	DrugBank	5
DB03128	DrugBank	5
DB03147	DrugBank	5
DB03166	DrugBank	1
DB03175	DrugBank	5
DB03193	DrugBank	5
DB03209	DrugBank	5
DB03247	DrugBank	5
DB03255	DrugBank	1
DB03310	DrugBank	5
DB03312	DrugBank	5
DB03585	DrugBank	5
DB03614	RCSB PDB Ligand	1
DB03615	DrugBank	5
DB03619	DrugBank	5
DB03754	DrugBank	5
DB03756	DrugBank	5
DB03766	DrugBank	5
DB03793	DrugBank	5
DB03796	DrugBank	5
DB03843	DrugBank	1
DB03904	DrugBank	1
DB03929	DrugBank	5
DB04038	DrugBank	5
DB04115	DrugBank	5
DB04160	DrugBank	5
DB04173	DrugBank	5
DB04209	DrugBank	5
DB04221	DrugBank	5
DB04224	DrugBank	5
DB04272	DrugBank	5
DB04339	DrugBank	5
DB04348	DrugBank	5
DB04398	DrugBank	5
DB04465	DrugBank	5
DB04540	DrugBank	5
DB04564	DrugBank	5
DB04570	DrugBank	5
DB04571	DrugBank	1
DB04572	DrugBank	5
DB04573	DrugBank	1
DB04574	DrugBank	5
DB04575	DrugBank	5
DB04657	DrugBank	5
DB04703	DrugBank	5
DB04711	DrugBank	5
DB04743	DrugBank	5
DB04794	DrugBank	5
DB04812	DrugBank	5
DB04813	DrugBank	5
DB04815	DrugBank	1
DB04816	DrugBank	1
DB04817	DrugBank	5
DB04820	DrugBank	5
DB04821	DrugBank	5
DB04822	DrugBank	5
DB04824	DrugBank	5
DB04825	DrugBank	5
DB04826	DrugBank	5
DB04827	DrugBank	5
DB04832	DrugBank	5
DB04834	DrugBank	5
DB04835	DrugBank	5
DB04837	DrugBank	5
DB04838	DrugBank	5
DB04839	DrugBank	5
DB04840	DrugBank	5
DB04841	DrugBank	5
DB04842	DrugBank	5
DB04843	DrugBank	5
DB04844	DrugBank	5
DB04845	DrugBank	5
DB04846	DrugBank	5
DB04854	DrugBank	5
DB04855	DrugBank	5
DB04861	DrugBank	5
DB04864	DrugBank	1
DB04865	DrugBank	5
DB04868	DrugBank	5
DB04871	DrugBank	1
DB04876	DrugBank	5
DB04880	DrugBank	5
DB04890	DrugBank	5
DB04896	DrugBank	5
DB04898	DrugBank	5
DB04908	DrugBank	5
DB04911	DrugBank	5
DB04918	DrugBank	5
DB04920	DrugBank	5
DB04930	DrugBank	5
DB04931	DrugBank	5
DB04938	DrugBank	5
DB04946	DrugBank	5
DB04948	DrugBank	5
DB04951	DrugBank	5
DB04953	DrugBank	5
DB05013	DrugBank	5
DB05015	DrugBank	5
DB05016	DrugBank	5
DB05018	DrugBank	5
DB05039	DrugBank	5
DB05057	DrugBank	5
DB05109	RCSB PDB Ligand	5
DB05154	DrugBank	5
DB05219	DrugBank	1
DB05239	DrugBank	5
DB05245	PubChem	5
DB05246	DrugBank	5
DB05271	DrugBank	5
DB05273	PubChem	5
DB05294	DrugBank	5
DB05316	DrugBank	5
DB05351	DrugBank	5
DB05381	DrugBank	5
DB05382	DrugBank	1
DB05521	DrugBank	5
DB05528	DrugBank	5
DB05541	DrugBank	5
DB05676	DrugBank	5
DB05812	DrugBank	5
DB05990	DrugBank	5
DB06016	DrugBank	5
DB06077	DrugBank	5
DB06119	DrugBank	5
DB06144	DrugBank	5
DB06145	DrugBank	5
DB06147	DrugBank	5
DB06148	DrugBank	1
DB06150	DrugBank	5
DB06151	DrugBank	5
DB06152	DrugBank	5
DB06153	DrugBank	1
DB06154	DrugBank	5
DB06155	DrugBank	5
DB06174	DrugBank	5
DB06176	DrugBank	5
DB06193	DrugBank	5
DB06196	DrugBank	5
DB06201	DrugBank	5
DB06202	DrugBank	5
DB06203	DrugBank	5
DB06204	DrugBank	5
DB06206	DrugBank	5
DB06207	DrugBank	5
DB06209	DrugBank	5
DB06210	DrugBank	5
DB06211	DrugBank	5
DB06212	DrugBank	5
DB06213	DrugBank	5
DB06217	DrugBank	5
DB06218	DrugBank	5
DB06228	DrugBank	5
DB06230	DrugBank	5
DB06237	DrugBank	5
DB06243	DrugBank	5
DB06249	DrugBank	5
DB06261	DrugBank	5
DB06262	DrugBank	5
DB06267	DrugBank	5
DB06268	DrugBank	5
DB06274	DrugBank	5
DB06282	DrugBank	5
DB06287	DrugBank	5
DB06288	DrugBank	5
DB06290	RCSB PDB Ligand	5
DB06292	DrugBank	5
DB06335	DrugBank	5
DB06401	DrugBank	5
DB06402	DrugBank	5
DB06403	DrugBank	5
DB06410	DrugBank	5
DB06412	DrugBank	1
DB06413	DrugBank	5
DB06414	DrugBank	5
DB06441	DrugBank	5
DB06480	DrugBank	5
DB06589	DrugBank	5
DB06590	DrugBank	5
DB06594	DrugBank	5
DB06595	DrugBank	5
DB06603	DrugBank	5
DB06605	DrugBank	5
DB06608	DrugBank	5
DB06614	DrugBank	5
DB06616	DrugBank	5
DB06626	DrugBank	5
DB06636	DrugBank	5
DB06637	DrugBank	1
DB06654	DrugBank	5
DB06663	DrugBank	5
DB06684	DrugBank	5
DB06691	DrugBank	5
DB06694	DrugBank	5
DB06695	DrugBank	5
DB06697	DrugBank	5
DB06698	DrugBank	5
DB06699	DrugBank	5
DB06700	DrugBank	5
DB06701	DrugBank	5
DB06702	DrugBank	5
DB06704	DrugBank	5
DB06706	DrugBank	5
DB06707	DrugBank	5
DB06708	DrugBank	5
DB06709	DrugBank	5
DB06710	DrugBank	1
DB06711	DrugBank	5
DB06712	DrugBank	5
DB06713	DrugBank	5
DB06714	DrugBank	5
DB06716	DrugBank	5
DB06717	DrugBank	5
DB06718	DrugBank	1
DB06724	DrugBank	1
DB06725	DrugBank	5
DB06729	DrugBank	5
DB06736	DrugBank	5
DB06742	DrugBank	5
DB06751	DrugBank	5
DB06753	DrugBank	5
DB06755	DrugBank	5
DB06756	DrugBank	5
DB06762	DrugBank	5
DB06764	DrugBank	5
DB06766	DrugBank	5
DB06769	DrugBank	5
DB06770	DrugBank	5
DB06771	DrugBank	5
DB06774	DrugBank	5
DB06775	DrugBank	5
DB06777	DrugBank	5
DB06778	DrugBank	1
DB06780	DrugBank	5
DB06781	DrugBank	5
DB06782	DrugBank	5
DB06785	DrugBank	5
DB06786	DrugBank	5
DB06787	DrugBank	5
DB06789	DrugBank	5
DB06791	DrugBank	5
DB06794	DrugBank	5
DB06795	DrugBank	5
DB06797	DrugBank	5
DB06799	DrugBank	1
DB06800	DrugBank	5
DB06802	DrugBank	5
DB06803	DrugBank	5
DB06804	DrugBank	5
DB06807	DrugBank	5
DB06809	DrugBank	5
DB06810	DrugBank	5
DB06811	DrugBank	5
DB06813	DrugBank	5
DB06814	DrugBank	5
DB06815	DrugBank	1
DB06816	DrugBank	5
DB06817	DrugBank	5
DB06819	DrugBank	5
DB06820	DrugBank	5
DB06821	DrugBank	5
DB06823	DrugBank	5
DB06824	DrugBank	5
DB06825	DrugBank	5
DB06826	DrugBank	5
DB06827	DrugBank	5
DB07565	DrugBank	5
DB07776	DrugBank	5
DB08439	DrugBank	5
DB08604	DrugBank	5
DB08797	DrugBank	5
DB08799	DrugBank	5
DB08801	DrugBank	5
DB08804	DrugBank	5
DB08809	DrugBank	5
DB08814	DrugBank	5
DB08815	DrugBank	5
DB08816	DrugBank	5
DB08818	DrugBank	5
DB08819	DrugBank	5
DB08820	DrugBank	5
DB08822	DrugBank	5
DB08824	DrugBank	5
DB08826	DrugBank	1
DB08827	DrugBank	5
DB08828	DrugBank	5
DB08842	DrugBank	5
DB08860	DrugBank	5
DB08864	DrugBank	5
DB08865	DrugBank	5
DB08867	DrugBank	5
DB08868	DrugBank	5
DB08869	DrugBank	5
DB08871	RCSB PDB Ligand	5
DB08872	DrugBank	5
DB08873	DrugBank	5
DB08874	DrugBank	5
DB08875	DrugBank	5
DB08877	DrugBank	5
DB08880	DrugBank	5
DB08881	DrugBank	5
DB08882	DrugBank	5
DB08883	DrugBank	5
DB08887	DrugBank	5
DB08889	DrugBank	5
DB08893	DrugBank	5
DB08895	DrugBank	5
DB08896	DrugBank	5
DB08897	DrugBank	5
DB08899	DrugBank	5
DB08901	DrugBank	5
DB08903	DrugBank	5
DB08905	DrugBank	1
DB08906	DrugBank	5
DB08907	DrugBank	5
DB08908	DrugBank	5
DB08909	DrugBank	5
DB08910	DrugBank	5
DB08911	DrugBank	5
DB08912	DrugBank	5
DB08916	DrugBank	5
DB08918	DrugBank	5
DB08930	DrugBank	5
DB08931	DrugBank	5
DB08932	DrugBank	5
DB08933	DrugBank	5
DB08934	DrugBank	5
DB08936	DrugBank	5
DB08941	DrugBank	5
DB08942	DrugBank	5
DB08943	DrugBank	5
DB08944	DrugBank	5
DB08946	DrugBank	5
DB08947	DrugBank	5
DB08949	DrugBank	5
DB08954	DrugBank	5
DB08958	DrugBank	5
DB08964	DrugBank	5
DB08965	DrugBank	5
DB08966	DrugBank	5
DB08967	DrugBank	5
DB08971	DrugBank	5
DB08973	DrugBank	5
DB08976	DrugBank	5
DB08981	DrugBank	5
DB08987	DrugBank	5
DB08988	DrugBank	5
DB08995	DrugBank	5
DB09009	DrugBank	5
DB09015	DrugBank	5
DB09016	DrugBank	5
DB09019	DrugBank	5
DB09020	DrugBank	5
DB09026	DrugBank	5
DB09027	DrugBank	5
DB09030	DrugBank	5
DB09031	DrugBank	5
DB09034	DrugBank	5
DB09038	DrugBank	5
DB09039	DrugBank	5
DB09040	DrugBank	5
DB09041	DrugBank	1
DB09042	DrugBank	5
DB09047	DrugBank	5
DB09048	DrugBank	5
DB09049	Zinc	5
DB09050	DrugBank	5
DB09053	DrugBank	5
DB09054	DrugBank	5
DB09055	DrugBank	5
DB09056	DrugBank	5
DB09059	DrugBank	5
DB09060	DrugBank	5
DB09061	DrugBank	5
DB09063	DrugBank	5
DB09064	DrugBank	5
DB09065	DrugBank	5
DB09067	DrugBank	5
DB09068	DrugBank	5
DB09069	DrugBank	5
DB09070	DrugBank	1
DB09071	DrugBank	5
DB09072	DrugBank	2
DB09073	DrugBank	5
DB09074	DrugBank	5
DB09075	DrugBank	5
DB09076	DrugBank	5
DB09078	DrugBank	5
DB09079	DrugBank	5
DB09080	DrugBank	5
DB09081	DrugBank	5
DB09082	DrugBank	5
DB09083	DrugBank	5
DB09084	DrugBank	5
DB09085	DrugBank	5
DB09086	DrugBank	5
DB09088	DrugBank	5
DB09089	DrugBank	5
DB09090	DrugBank	5
DB09091	DrugBank	5
DB09092	DrugBank	5
DB09093	RCSB PDB Ligand	1
DB09095	DrugBank	5
DB09096	DrugBank	5
DB09097	DrugBank	5
DB09099	DrugBank	5
DB09101	DrugBank	5
DB09102	DrugBank	5
DB09104	DrugBank	1
DB09110	DrugBank	5
DB09112	DrugBank	1
DB09114	DrugBank	5
DB09115	DrugBank	1
DB09117	DrugBank	1
DB09118	DrugBank	5
DB09119	DrugBank	5
DB09120	DrugBank	5
DB09121	DrugBank	1
DB09123	DrugBank	5
DB09125	DrugBank	5
DB09128	DrugBank	5
DB09132	PubChem	5
DB09133	DrugBank	5
DB09134	DrugBank	5
DB09135	DrugBank	5
DB09136	DrugBank	5
DB09137	PubChem	5
DB09140	DrugBank	1
DB09142	DrugBank	5
DB09143	DrugBank	5
DB09144	DrugBank	5
DB09145	DrugBank	1
DB09148	DrugBank	5
DB09149	DrugBank	5
DB09151	DrugBank	5
DB09152	DrugBank	1
DB09153	DrugBank	1
DB09154	DrugBank	5
DB09156	DrugBank	5
DB09158	DrugBank	5
DB09164	PubChem	5
DB09167	DrugBank	5
DB09183	DrugBank	5
DB09185	DrugBank	5
DB09195	DrugBank	5
DB09205	DrugBank	5
DB09209	DrugBank	5
DB09210	DrugBank	5
DB09212	DrugBank	5
DB09213	DrugBank	5
DB09214	DrugBank	5
DB09216	DrugBank	5
DB09219	DrugBank	5
DB09220	DrugBank	5
DB09225	DrugBank	5
DB09236	DrugBank	5
DB09237	DrugBank	5
DB09238	DrugBank	5
DB09242	DrugBank	5
DB09256	DrugBank	5
DB09257	DrugBank	1
DB09267	PubChem	5
DB09268	DrugBank	5
DB09269	DrugBank	5
DB09270	DrugBank	5
DB09272	DrugBank	5
DB09274	DrugBank	5
DB09276	PubChem	5
DB09280	DrugBank	5
DB09281	DrugBank	5
DB09282	DrugBank	5
DB09291	DrugBank	5
DB09292	DrugBank	5
DB09296	DrugBank	5
DB09297	Zinc	5
DB09299	DrugBank	5
DB09300	DrugBank	5
DB09313	DrugBank	5
DB09319	DrugBank	5
DB09322	DrugBank	1
DB09324	DrugBank	5
DB09325	DrugBank	1
DB09326	DrugBank	1
DB09330	DrugBank	5
DB09332	DrugBank	1
DB09333	DrugBank	5
DB09335	DrugBank	5
DB09340	DrugBank	5
DB09342	DrugBank	5
DB09343	DrugBank	5
DB09345	DrugBank	5
DB09346	DrugBank	5
DB09348	DrugBank	1
DB09350	DrugBank	5
DB09351	DrugBank	5
DB09352	DrugBank	5
DB09353	DrugBank	1
DB09355	DrugBank	5
DB09357	DrugBank	5
DB09364	A_PubChem	5
DB09366	DrugBank	5
DB09371	DrugBank	1
DB09372	DrugBank	5
DB09374	DrugBank	5
DB09376	DrugBank	5
DB09378	DrugBank	5
DB09383	DrugBank	5
DB09389	DrugBank	5
DB09394	DrugBank	1
DB09395	DrugBank	1
DB09400	DrugBank	1
DB09401	DrugBank	1
DB09403	DrugBank	5
DB09413	DrugBank	1
DB09414	DrugBank	1
DB09418	DrugBank	1
DB09419	DrugBank	5
DB09421	DrugBank	5
DB09449	DrugBank	1
DB09460	DrugBank	1
DB09462	DrugBank	5
DB09472	DrugBank	1
DB09473	DrugBank	1
DB09477	DrugBank	5
DB09480	DrugBank	5
DB09481	DrugBank	1
DB09483	DrugBank	5
DB09484	DrugBank	1
DB09487	DrugBank	5
DB09488	DrugBank	5
DB09494	DrugBank	5
DB09495	DrugBank	5
DB09496	DrugBank	5
DB09499	DrugBank	1
DB09501	DrugBank	4
DB09502	DrugBank	5
DB09510	DrugBank	1
DB09513	DrugBank	1
DB09516	DrugBank	5
DB09526	DrugBank	1
DB09534	DrugBank	5
DB09543	DrugBank	5
DB09552	DrugBank	5
DB09561	DrugBank	4
DB09563	DrugBank	5
DB09570	DrugBank	1
DB09571	DrugBank	5
DB11068	DrugBank	1
DB11071	DrugBank	5
DB11072	DrugBank	1
DB11073	DrugBank	5
DB11081	DrugBank	1
DB11085	DrugBank	1
DB11089	DrugBank	5
DB11090	DrugBank	1
DB11091	DrugBank	1
DB11096	DrugBank	5
DB11098	DrugBank	1
DB11100	DrugBank	5
DB11102	DrugBank	5
DB11104	DrugBank	1
DB11110	DrugBank	2
DB11115	DrugBank	5
DB11117	DrugBank	5
DB11121	DrugBank	1
DB11123	DrugBank	1
DB11125	DrugBank	5
DB11127	DrugBank	1
DB11132	DrugBank	1
DB11142	DrugBank	1
DB11145	DrugBank	1
DB11148	DrugBank	5
DB11155	DrugBank	5
DB11156	DrugBank	5
DB11157	DrugBank	1
DB11160	DrugBank	5
DB11164	DrugBank	5
DB11176	DrugBank	5
DB11180	DrugBank	5
DB11181	DrugBank	5
DB11182	DrugBank	5
DB11184	DrugBank	5
DB11185	DrugBank	5
DB11186	DrugBank	5
DB11190	DrugBank	5
DB11191	RCSB PDB Ligand	1
DB11201	DrugBank	5
DB11206	DrugBank	5
DB11207	DrugBank	5
DB11217	DrugBank	5
DB11219	DrugBank	5
DB11221	DrugBank	5
DB11226	DrugBank	5
DB11231	DrugBank	5
DB11235	DrugBank	5
DB11244	DrugBank	1
DB11254	DrugBank	5
DB11255	DrugBank	1
DB11256	DrugBank	5
DB11260	DrugBank	5
DB11262	DrugBank	5
DB11263	DrugBank	5
DB11264	DrugBank	5
DB11268	DrugBank	5
DB11269	DrugBank	5
DB11272	DrugBank	5
DB11273	DrugBank	5
DB11274	DrugBank	5
DB11275	DrugBank	5
DB11278	DrugBank	5
DB11279	DrugBank	5
DB11282	DrugBank	5
DB11283	DrugBank	5
DB11284	DrugBank	5
DB11285	DrugBank	5
DB11299	DrugBank	5
DB11304	DrugBank	5
DB11315	DrugBank	5
DB11323	DrugBank	5
DB11326	DrugBank	1
DB11327	DrugBank	5
DB11328	DrugBank	5
DB11331	DrugBank	5
DB11332	DrugBank	5
DB11336	DrugBank	5
DB11340	DrugBank	5
DB11343	DrugBank	1
DB11348	DrugBank	1
DB11359	DrugBank	5
DB11362	DrugBank	5
DB11363	DrugBank	5
DB11386	DrugBank	5
DB11387	DrugBank	1
DB11431	DrugBank	5
DB11496	DrugBank	1
DB11560	DrugBank	5
DB11570	DrugBank	5
DB11574	DrugBank	5
DB11575	RCSB PDB Ligand	5
DB11577	DrugBank	5
DB11581	DrugBank	5
DB11583	DrugBank	5
DB11584	DrugBank	5
DB11585	DrugBank	5
DB11586	DrugBank	5
DB11587	DrugBank	5
DB11588	DrugBank	1
DB11591	DrugBank	5
DB11594	DrugBank	5
DB11602	DrugBank	5
DB11609	DrugBank	5
DB11610	DrugBank	5
DB11611	DrugBank	5
DB11613	DrugBank	5
DB11614	DrugBank	5
DB11619	DrugBank	5
DB11622	DrugBank	5
DB11629	DrugBank	5
DB11630	DrugBank	5
DB11632	DrugBank	5
DB11633	DrugBank	5
DB11636	DrugBank	5
DB11637	DrugBank	5
DB11640	DrugBank	1
DB11641	DrugBank	5
DB11642	DrugBank	5
DB11644	DrugBank	5
DB11653	DrugBank	5
DB11660	DrugBank	5
DB11672	DrugBank	5
DB11691	DrugBank	5
DB11699	DrugBank	5
DB11703	DrugBank	5
DB11705	DrugBank	5
DB11712	DrugBank	5
DB11718	DrugBank	5
DB11730	DrugBank	5
DB11732	DrugBank	5
DB11735	DrugBank	5
DB11738	DrugBank	5
DB11742	DrugBank	5
DB11748	DrugBank	5
DB11750	DrugBank	5
DB11753	DrugBank	5
DB11757	DrugBank	5
DB11760	DrugBank	5
DB11761	DrugBank	5
DB11768	DrugBank	5
DB11791	DrugBank	5
DB11793	DrugBank	5
DB11799	DrugBank	5
DB11815	DrugBank	5
DB11817	DrugBank	5
DB11823	DrugBank	5
DB11827	DrugBank	5
DB11828	DrugBank	5
DB11842	DrugBank	5
DB11855	DrugBank	5
DB11859	DrugBank	5
DB11901	DrugBank	5
DB11915	DrugBank	5
DB11921	DrugBank	5
DB11942	DrugBank	5
DB11943	DrugBank	5
DB11951	DrugBank	5
DB11952	DrugBank	5
DB11963	DrugBank	5
DB11967	DrugBank	5
DB11978	DrugBank	5
DB11979	DrugBank	5
DB11986	DrugBank	5
DB11989	DrugBank	5
DB11994	DrugBank	5
DB11995	DrugBank	5
DB12001	DrugBank	5
DB12010	DrugBank	5
DB12015	DrugBank	5
DB12020	DrugBank	5
DB12026	RCSB PDB Ligand	5
DB12035	DrugBank	5
DB12070	DrugBank	5
DB12095	DrugBank	5
DB12097	DrugBank	5
DB12107	DrugBank	1
DB12127	DrugBank	5
DB12130	DrugBank	1
DB12141	DrugBank	5
DB12147	DrugBank	5
DB12153	DrugBank	5
DB12161	DrugBank	1
DB12243	DrugBank	5
DB12245	DrugBank	5
DB12267	DrugBank	5
DB12278	DrugBank	5
DB12293	DrugBank	5
DB12300	DrugBank	5
DB12301	DrugBank	5
DB12313	DrugBank	5
DB12328	DrugBank	1
DB12329	DrugBank	5
DB12332	DrugBank	5
DB12343	DrugBank	5
DB12362	DrugBank	5
DB12364	DrugBank	5
DB12371	DrugBank	5
DB12377	DrugBank	5
DB12401	DrugBank	5
DB12407	DrugBank	5
DB12434	DrugBank	5
DB12455	DrugBank	5
DB12473	DrugBank	5
DB12474	DrugBank	1
DB12483	DrugBank	5
DB12492	DrugBank	5
DB12500	DrugBank	5
DB12523	DrugBank	5
DB12529	DrugBank	1
DB12532	DrugBank	5
DB12537	DrugBank	1
DB12554	DrugBank	5
DB12602	DrugBank	5
DB12615	DrugBank	5
DB12667	DrugBank	5
DB12710	DrugBank	5
DB12728	DrugBank	5
DB12767	DrugBank	5
DB12783	DrugBank	5
DB12789	DrugBank	5
DB12792	DrugBank	5
DB12808	DrugBank	5
DB12821	DrugBank	5
DB12825	DrugBank	5
DB12834	DrugBank	5
DB12839	DrugBank	5
DB12865	DrugBank	5
DB12867	DrugBank	5
DB12911	DrugBank	5
DB12924	DrugBank	5
[truncated: 242 more rows]
